# Supplementary material for: Mulberry-extract improves glucose tolerance and decreases insulin concentrations in normoglycaemic adults: Results of a randomised double-blind placebo-controlled study
Source: PLoS One. 2017 Feb 22;12(2):e0172239. doi: 10.1371/journal.pone.0172239 (PMC5321430; doi:10.1371/journal.pone.0172239)
Supplement: S1 Dataset — (XLSX) [file pone.0172239.s003.xlsx]

## Sheet: Glycaemic response
Glycaemic response
Experimental data									Experimental data									Experimental data									Experimental data
Treatment 1									Treatment 2									Treatment 3									Treatment 4
Time (min)									Time (min)									Time (min)									Time (min)
Subjects	0	15	30	45	60	90	120		Subjects	0	15	30	45	60	90	120		Subjects	0	15	30	45	60	90	120		Subjects	0	15	30	45	60	90	120
V001	4.3	6.1	7.5	6.4	5.2	4.7	4.6		V001	4.2	6	6.3	6.1	5.3	3.5	4		V001	4.5	5.7	7.4	8.8	7.7	4.9	4.3		V001	4.6	5.5	7	7	5.8	5.3	4.8
V002	4.4	4.4	7.3	7.8	5.8	3.8	4.8		V002	4.2	6.2	7.7	5.6	3.6	4.2	4.8		V002	4.3	5.3	7.9	7.3	5.7	4.1	3.9		V002	4.4	6.9	7.8	8.1	7.4	4.9	4
V003	4.5	6.5	7	6	4.8	4.1	4.2		V003	4.7	6	7.7	5.9	4.7	3.9	4.6		V003	4	5.8	6.8	5.7	4.3	3.2	4		V003	4.4	5.3	8	7.2	6	4.2	4.1
V004	4.3	5.4	8	6.7	5.9	3.1	3.7		V004	4.3	8.6	10.4	9.9	6.9	4.1	4.1		V004	4.3	5.4	8.1	7.8	6	3.9	4.2		V004	5	8	9	7.1	6.2	3.2	3.3
V005	4.3	6.3	7.5	5.9	4.7	4.4	4.3		V005	4.8	7.2	6.3	5.2	5	4.7	4.2		V005	4.4	6.9	6.7	4.3	3.2	3.8	3.9		V005	4.3	6.8	7.2	5.7	5.5	4.4	3.9
V006	5	5.8	7.4	5.5	3	6.2	4.8		V006	5	5.9	6.3	6.4	5.3	4.8	5.2		V006	5.4	5.3	5.7	7.3	5.4	3.1	4.7		V006	4.6	5.8	7	5.4	5.5	5.4	5
V007	4.4	6.3	7.9	7.4	6.4	4.1	4.1		V007	5.2	6.6	8.1	6.5	5.6	4.4	4.6		V007	4.3	6.2	8.2	6.9	5.4	3.6	4.1		V007	4.8	5.4	7.5	7.8	6.8	4.6	3.9
V008	4.9	6.9	6.9	5.7	3.7	4.6	5		V008	4.8	7.2	7.3	5.4	4.5	4.1	4.4		V008	5.4	7.7	6.9	5.1	4.2	4.6	5		V008	5	7.2	7.3	5	4.1	4.3	4.3
V009	4.9	5	5.9	5.7	7.4	5.5	5.2		V009	4.9	5.6	6.5	6.3	6.2	5.2	5		V009	4.7	4.4	5.3	5.7	6	6.9	6.6		V009	5.1	6.4	7.4	7.7	7.8	7.5	6.9
V010	5.3	7	8.8	8.8	8.3	6.9	5.4		V010	4.7	6.2	7.9	5.9	5.5	5.1	4.2		V010	4.4	7	8.4	6.9	6	6.1	5		V010	4.8	7.1	8.4	6.5	5.4	5.4	4.1
V011	5.3	6.4	8.1	7.2	4.9	4.5	5.3		V011	5	6.2	7.8	5	4.1	5.6	5.8		V011	4.6	6.7	6.8	5.5	4.7	4.7	4.1		V011	4.7	6	7.7	5.2	4.7	4.4	4.5
V012	4.7	6.8	8.3	7.9	6.5	4.3	4.8		V012	4.3	6.1	6.7	5.7	4.7	4.9	4.9		V012	4.3	6.3	6.2	5	3.9	3.7	4.4		V012	4.6	6.5	7.3	6.8	5.8	4.2	3.6
V013	4.3	5.6	6.7	7	6.3	5.8	5.3		V013	4.8	6	6.9	5.8	5.5	5.4	5.4		V013	4.3	5.9	7.8	7	5.2	4.5	4.6		V013	4.1	4.4	7.4	6.7	5.1	4.2	3.6
V014	4.1	5.5	7.8	9.5	9.3	5.7	3.3		V014	4.4	6.7	8.4	7.9	6.5	3.3	3.6		V014	4	5.7	6.9	6.1	4.8	3.6	3.3		V014	4.4	6.9	8.7	8.7	7.6	6.6	4.7
V015	4.8	5.9	5.8	5.2	5.1	4.3	3.6		V015	4.1	5.3	6.4	4.3	4.2	4.1	4.6		V015	4.3	5.1	6.2	6.5	6	3.3	3.2		V015	4.1	6.3	7.9	7	6.2	3.4	3.2
V016	4.3	5.8	7.2	5	3.8	4.2	3.9		V016	4.2	5.9	8.1	6.3	5	4.4	4.3		V016	4.1	5.2	6.8	6	4.8	3.9	3.6		V016	4.3	6.4	7.8	6.7	6	5.5	4.4
V017	4.3	5.8	8	9.3	9.3	6.9	6		V017	3.9	5.5	6.9	7.7	7.8	6.6	4.1		V017	5	6.2	8.3	8.8	8.4	5.3	3.3		V017	4.4	5.5	7.2	8.3	8	6.4	4.9
V018	4.3	6.2	7.5	6.5	5.8	4.7	3.1		V018	4.4	6	7.4	6.8	5.4	4.7	3.7		V018	3.9	4.9	6.9	7.3	5.8	4.2	3.8		V018	4.9	6.3	7.7	7.3	6.8	5.7	4.7
V019	4.4	7.6	7	4.4	3.8	3.4	4.2		V019	4.6	6.7	4.9	3.8	4.3	4.3	5		V019	4.4	6.9	6.5	4.8	3.8	4.4	4.6		V019	4.8	7.3	7.2	5.1	5.3	4.6	3.7
V020	4.6	6.4	7.6	6.8	5.1	5.7	4.6		V020	4.3	5.9	6.9	5.6	6.7	4.8	4.9		V020	5.2	7	9	8.5	7.4	4.2	3.8		V020	4.3	5.7	6.2	5.3	6.5	5.9	3.6
V021	4.8	7.4	7	7	4.7	4.2	4.5		V021	4.4	6.7	8.8	6	4.3	4.2	5.7		V021	4.6	6.9	6	4.9	4.5	4.1	4.3		V021	4.9	6.3	8.3	5.4	6	4.7	4.3
V022	4.7	7.7	8.2	6.7	4.3	2.8	3.7		V022	4.5	8	8.9	5.8	4.7	3.9	3.9		V022	5	8.2	7	5.4	4.2	3.6	4.5		V022	4.7	7.5	8.7	7	4.4	4.1	3.8
V023	5	7.3	8.7	7.2	5.5	5.4	5.5		V023	4.6	5.7	7.4	8.2	6.8	4.8	4.9		V023	5	6.7	7.4	7.7	6.7	5.4	4.3		V023	5.7	7.4	8.2	7.8	7.9	5	4.8
V024	4.2	5.3	7.2	6.9	6.3	4.6	3.4		V024	4.2	5.7	7.7	7.2	5.7	4.1	3.7		V024	4.4	5.7	7.4	7.4	7.1	4.4	3.7		V024	4.4	5.7	5.9	6.3	5.7	5.4	4.1
V025	4.9	7.3	6.6	6.2	5.7	3.9	3.7		V025	3.9	6.6	6.3	5.8	5.1	3.5	3		V025	4.5	7	7.2	6	4.9	3.9	4.3		V025	4.3	6.6	8	7.8	7	6.1	3.3
V026	4.7	6	8.4	7.2	5.8	3.9	3.2		V026	4.2	7.6	9.8	7.4	4.9	4.3	3.2		V026	4.8	7.7	8.5	6.4	3.9	3.6	3.8		V026	4.8	6.9	9.4	9.3	5.7	4.6	3.1
V027	4	5.4	6.5	6	5.5	4.9	4.2		V027	4.2	5.7	7.2	6	4.8	4	3.7		V027	3.9	5.9	6.4	6.4	6.5	4.1	2.9		V027	4.4	6	6.9	6.8	6.1	4.1	4.8
V028	4.9	7.3	8.2	6.7	6.3	4.3	4		V028	5	7.3	7.8	6.4	5.1	5	4.4		V028	5.3	7	7.4	6	4.8	4.8	4.6		V028	4.8	7.5	8	6.6	5.4	4.9	4.2
V029	4.6	6.1	8.1	7.8	6.9	5.2	3.3		V029	5	6	8.2	8.7	8.3	6.4	5.4		V029	4.7	6.3	7.8	7.5	6.4	4.5	5.2		V029	4.8	7.1	9.1	8.7	7.9	5.7	3.8
V030	4.6	6.2	7.9	6.9	5.7	3.4	3.3		V030	4.7	6	6.6	5.1	4.7	4.4	5		V030	4.2	4.3	6.5	5.8	5.4	4.2	3.8		V030	5	6.3	6.7	6.3	5.7	4.8	4.9
V031	4.2	6.1	8.2	9.8	9.5	6	4.5		V031	4.2	5.7	7.9	8.8	8	5.9	4.2		V031	4.1	5.8	6.5	6.3	6.2	5.1	3.6		V031	4.3	5.8	8.2	9.7	7.4	5.3	4.2
V032	0	0	0	0	0	0	0		V032	0	0	0	0	0	0	0		V032	0	0	0	0	0	0	0		V032	0	0	0	0	0	0	0
V033	0	0	0	0	0	0	0		V033	0	0	0	0	0	0	0		V033	0	0	0	0	0	0	0		V033	0	0	0	0	0	0	0
V034	4.2	6.8	8.7	8.3	7.5	5.5	5.4		V034	4.3	6.9	8.4	8.6	8.1	5.3	5.6		V034	4.3	6.4	9.2	8.2	8.1	6.1	5.1		V034	4.3	7.5	8.4	9.4	8.9	6.5	6.2
V035	4.9	5.5	8.1	8.2	8	5.7	5.6		V035	4.4	5.5	7.2	6.4	5.3	4.3	3.9		V035	4.8	5.6	8.5	7.7	6.9	5.4	4.7		V035	3.9	3.9	6	6.4	6.6	5.5	4.3
V036	4.9	6.7	8.3	6.4	4.8	4.9	5.1		V036	4.1	4.5	6.3	5.8	4.7	4.8	5		V036	4.1	6.7	6.9	6	4	4.3	3.6		V036	4.2	6.2	7.7	5.5	5	4.4	3.1
V037	5	6	9.5	9.3	8.7	7	6.4		V037	4.3	6.2	9.1	8.5	8.2	6.8	4.6		V037	4.2	5.4	7	6.8	6.4	5.1	4.6		V037	4.6	6.6	8.7	8.7	7.2	6.5	3.8
V038	4.3	6	6.4	6	5	4.7	4.4		V038	4.4	5.9	8.3	7.3	6	5.5	4.7		V038	4.8	5	6.5	5.9	4.4	4.2	4.1		V038	4.4	6.4	5.8	5.5	5.5	4.8	4.8
V039	0	0	0	0	0	0	0		V039	0	0	0	0	0	0	0		V039	0	0	0	0	0	0	0		V039	0	0	0	0	0	0	0
V040	4.6	6.3	8.9	7.6	6.1	4.9	5.3		V040	4.4	7	7.7	7.3	5.7	4.2	4.7		V040	4.3	6.3	8.5	8.2	6.5	3.9	4.1		V040	4.6	7.5	9	7.7	5.8	5	6.8

## Sheet: Insulin response
Insulin response
Experimental data									Experimental data									Experimental data									Experimental data
Treatment 1									Treatment 2									Treatment 3									Treatment 4
Time (min)									Time (min)									Time (min)									Time (min)
Subjects	0	15	30	45	60	90	120		Subjects	0	15	30	45	60	90	120		Subjects	0	15	30	45	60	90	120		Subjects	0	15	30	45	60	90	120
V001	6.815	25.11	35.63	34.84	20.87	8.5	5.48		V001	5.69	28.32	42.39	46.18	30.42	8.29	4.37		V001	6.945	15.23	41.79	54.66	57.82	15.98	5.84		V001	6.045	20.33	41.69	51.3	33.41	22	10.37
V002	5.185	18.08	68.54	78.58	22.31	5.05	12.88		V002	5.005	25.44	71.93	25.05	12.34	8.39	11.42		V002	5.355	20.49	63.84	60.11	26.22	5.19	6.36		V002	5.075	49.42	84.03	91.68	51.93	28.2	11.81
V003	9.075	34.07	48.59	49.1	18.39	8.26	5.26		V003	9.7	33.69	48.39	34.38	17.89	5.43	8.92		V003	7.045	29.52	50.72	31.76	13.68	4.35	6.03		V003	11.75	30.28	60.86	50.84	31.37	8.97	7.37
V004	6.125	8.07	29.27	27.46	24.51	2.81	3.07		V004	4.715	23.89	28.36	35.7	15.68	5.53	4.41		V004	4.565	6.15	24.32	23.65	11.8	3.47	2.97		V004	7.225	21.22	23.22	27.56	21.66	3.85	2.72
V005	9.735	69.97	72.55	36.24	20.43	18.72	8.09		V005	9.345	79.35	54.13	28	21.53	10.64	6.57		V005	13.3	67.69	63.8	21.4	9.7	10.9	10.33		V005	9.395	44.01	47.72	29.23	17.86	6.32	3.67
V006	4.73	14.78	46.81	24.65	4.94	20.5	5.35		V006	6.965	14.3	31.29	33.32	15.67	11.97	12.94		V006	4.53	7.56	27.48	55.44	41.19	3.25	10.43		V006	4.72	19.93	31.74	17.14	20.79	16.26	14.25
V007	8.335	30.5	65.06	65.82	40.57	9.55	6.53		V007	10.245	38.82	68.01	50.66	31.32	12.85	10.06		V007	7.395	23.79	59.33	49.86	38.12	17.24	4.96		V007	8.415	26.52	39.26	49.33	34.81	12.45	6.48
V008	13.815	73.67	76.73	40.03	9.6	15.43	16.32		V008	12.125	92.32	103.6	41.26	18.95	8.46	15.83		V008	10.635	82.38	78.89	34.22	12.74	12.53	10.54		V008	10.27	67.36	66.23	29.08	17.66	16.43	6.85
V009	5.595	7.92	19.48	26.26	32.17	17.16	20.24		V009	7.265	32.54	58.36	39.06	33.54	20.48	29.75		V009	5.79	17.23	28.11	41.25	50.46	52.25	40.3		V009	7.33	24.83	35.99	39.44	39.88	32.1	33.58
V010	15.715	58.93	149	148.2	123.9	64.77	20.5		V010	12.365	67.01	162.4	62.3	39.82	19.8	8.87		V010	37.745	142.4	188.9	142.7	94.44	84.84	49.69		V010	14.595	80.69	117.4	81.23	49.03	20.18	10.7
V011	11.53	34.25	56.6	51.58	19.86	20.35	12.07		V011	6.315	61.15	57.89	17.57	8.16	13.26	10.67		V011	7.135	61.43	46.23	25.39	18.07	11.31	4.24		V011	7.74	51.54	69.27	21.45	16.06	12.05	7.06
V012	6.62	56.5	106.9	125	64.62	18.55	11.95		V012	4.84	48.65	58.39	30.47	9.19	14.18	9.92		V012	5.545	64.15	65.18	24.6	8.57	4.75	6.84		V012	4.94	58.1	77.13	83.26	36.12	7.11	3.05
V013	9.175	38.24	39.23	39.13	28.27	25.14	17.71		V013	9.025	33.96	39.54	25.3	17.72	17.29	13.7		V013	9.355	31.7	51.78	30.81	17.9	13.61	14.4		V013	8.06	21.25	39.74	34.24	24.08	13.2	8.2
V014	7.43	29.03	45.86	66.1	74.25	36.24	9.68		V014	9.865	43.72	67.91	79.21	64.23	11.33	9.56		V014	9.425	41.87	51.26	52.81	35.44	13.26	9.7		V014	6.42	32.6	52.04	63.26	68.58	50.95	18.01
V015	10.05	49.58	33.7	41.26	43.12	12.69	6.8		V015	7.09	32.1	75.5	13.28	13.87	15.82	9.62		V015	9.295	33.02	35.53	50.76	43.78	7.59	6.5		V015	7.115	38.54	57.77	54.19	39.05	9.86	4.72
V016	6.815	32.61	44.21	21.14	15.11	14.69	7.86		V016	5.57	18.75	39.37	25.76	18.84	10.32	4.59		V016	3.71	15.01	31.16	26.61	14.1	6.38	2.67		V016	7.37	36.52	49.57	41.47	39.52	28.1	11.22
V017	4.6	11.91	18.56	25.07	35.79	24.29	20.88		V017	3.92	17.11	22.19	26.39	32.28	30.04	6.95		V017	4.695	13.9	24.4	31.32	40.92	16.58	6.15		V017	5.525	15.75	22.15	28	36.82	26.52	20.05
V018	6.675	20.3	53.99	58.61	18.2	5.31	6.24		V018	4.555	15.47	30.39	32.38	22.17	11.07	6.35		V018	7.145	20.57	42	55.99	34.57	6.89	14.52		V018	7.465	22.39	38	41.04	41.15	26.59	22.28
V019	7.62	50.88	47.31	18.43	8.47	4.94	4.25		V019	10.97	67.05	27.14	13.11	20.19	3.9	4.97		V019	7.615	54.31	52.85	18.15	6.89	5.5	6.4		V019	5.685	37.56	45.17	22.17	13.45	6.25	2.92
V020	4.835	26.38	34.41	34.94	14.72	21.49	8.89		V020	5.245	33.95	41.42	28.24	32.54	9.85	8.14		V020	5.62	28.79	39.06	38.62	43.09	7.8	5.27		V020	9.6	48.43	79.19	35.07	50.38	41.03	9.13
V021	10.995	70.08	50.79	50.79	19.12	10.79	5.78		V021	9.345	48.39	82.39	54.46	15.26	10.73	26.15		V021	10.23	12.96	33.8	20.35	27.42	4.08	4.8		V021	5.285	21.41	49.28	27.84	13.61	6.9	2.38
V022	10.475	38.42	63.12	49.33	11.08	3.56	1.96		V022	12.775	65.99	89.23	43.85	15.92	3.71	2.86		V022	7.385	42.2	40.93	24.03	6.72	2.04	2.85		V022	5.64	13.37	59.7	84.59	55.49	7.92	9.07
V023	9.465	55.55	79.68	57.56	16.78	13.89	18.73		V023	8.6	23.03	66.37	54.72	41.31	23.04	20.68		V023	10.59	29.15	51.79	65.46	49.03	21.94	12.63		V023	20.68	64.74	76.89	80.17	100.4	42.8	12.41
V024	7.175	23.97	36.13	37.56	34.55	23.28	4.66		V024	4.855	27.38	45.13	51.68	34.25	10.83	5.86		V024	8.8	28.5	47.17	45.94	46.76	15.35	9.76		V024	5.825	18.56	27.66	32.69	34.49	30.85	11.56
V025	11.84	135.8	135.5	130.8	81.24	17.52	6.96		V025	6.225	153.1	110.4	118.2	78.58	12.32	7.53		V025	6.895	96.85	104.5	84.53	37.41	8.53	9.63		V025	7.19	120.4	196	233.7	248	144.2	17.44
V026	9.255	35.93	89.31	55.94	36.34	9.47	5.32		V026	4.655	16.94	104.2	106.3	24.13	8.57	7.7		V026	5.165	32.91	110.9	84.36	16.19	6.38	6.32		V026	9.045	46.16	101.4	83.96	32.46	16.36	4.59
V027	7.01	27.08	43.11	31.63	29.5	13.83	5.77		V027	6.85	34.75	57.81	46.6	22.11	6.86	5.14		V027	5.78	57.06	55.97	39.22	51.27	7.38	3.14		V027	13.275	40.01	58.69	51.54	47.96	11.03	21.38
V028	16.84	118.3	174.2	146.3	100.2	38.2	12.57		V028	18.13	98.06	140.3	79.73	40.15	20.16	10.5		V028	15.195	99.23	130.6	87.95	36.95	20.98	8.86		V028	11.765	102.7	139.7	91.66	41.47	22.43	6.84
V029	3.29	19.41	29.69	41.33	26.77	7.1	2.43		V029	4.22	12.27	34.86	40.69	42.18	13.55	4.89		V029	3.145	24.31	29.15	40.98	17.46	4.12	3.52		V029	4.435	17.38	32.41	36.17	33.45	3.42	14.13
V030	12.24	51.87	136.1	101.3	48.1	12.16	6.62		V030	6.375	46.63	60.55	27	20.1	11.5	20.89		V030	10.185	54.33	65.05	54.56	31.27	12.29	7.81		V030	9.545	37.77	39.13	47.3	31.46	13.87	10.97
V031	3.97	19.66	37.3	52.52	45.21	21.99	8.86		V031	6.68	16.6	29.04	39.18	27.67	15.03	4.44		V031	6.05	30.12	28.83	22.2	25.68	22.75	7		V031	5.94	22.67	36.67	57.25	35.14	25.95	8.29
V034	7.035	64.22	97.36	88.7	62.67	47.51	37.36		V034	14.115	60.37	66.75	80.81	80.87	23.66	37.8		V034	13.04	79.71	86.86	64.33	60.41	28.41	19.12		V034	14.09	75.93	89.34	107.7	109.2	98.55	71.96
V035	6.915	24.2	32.87	37.5	41.79	19.06	10.24		V035	4.61	18.55	34.49	28.62	12.09	7.68	3.93		V035	4.265	21	33.39	22.82	19.24	10.79	5.26		V035	4.21	22.08	30.57	34.02	38.5	17.25	5.43
V036	9.87	61.15	76.39	48.38	16.57	13.35	14.88		V036	8.045	48.77	51.77	41.85	21.58	23.18	23.01		V036	7.215	63.99	79.07	44.56	14.32	10.16	16.33		V036	7.635	35.72	71.87	49.24	41.31	35.51	5.56
V037	11.765	47.2	108.8	123	92.92	47.66	33.57		V037	6.67	58.32	97.39	64.28	79.77	57.39	18.86		V037	7.55	50.86	57.03	51.78	42.19	32.91	13.37		V037	9.795	55.59	84.03	176.7	85.14	45.55	6.49
V038	8.35	68.68	81.85	51.31	22.12	25.98	12.76		V038	11.99	44.24	70.41	51.78	34.08	29.72	18.76		V038	9.665	29.16	61.37	38.31	19.35	23	9.86		V038	12.38	52.39	34.79	27.44	45.16	35.03	24.86
V040	16.4	82.42	153.6	117.3	50.88	54.39	36.86		V040	14.64	60.44	95.11	96.89	46.37	21.88	30.46		V040	16.71	90.93	152.8	155.7	99.26	22.18	27.93		V040	10.875	72.13	103.8	95.73	43.58	47.35	61.41

## Sheet: Subject Information
Subject data
Subject number	Sex	Age (y)	Ht (cm)	Wt (kg)	BMI	WC (cm)	HC (cm)	FM (%)	FM (kg)	FFM (%)	FFM (kg)
V001	M	26	178	67.5	21.3041	86.4	100.2	12	8.1	88	59.4
V002	F	27	163	53.5	20.1362	69.3	94	19.4	10.4	80.6	43.1
V003	F	26	178	69	21.7776	75.3	106	27.9	19.3	72.1	49.7
V004	M	26	173	79.6	26.5963	86.8	107.5	17.4	13.9	82.6	65.7
V005	M	21	178	80.9	25.5334	80.7	99	6.4	5.2	93.6	75.7
V006	F	58	162	58	22.1003	78.75	101.8	32.1	18.9	67.9	39.1
V007	F	45	177	63.3	20.2049	80.7	101.7	32.7	20.7	67.3	42.6
V008	F	20	168	59.6	21.1168	75.2	97.2	28.5	17	71.5	42.6
V009	F	47	164	69.5	25.8403	90.8	110	37.2	25.9	62.8	43.6
V010	F	21	165	78.7	28.9073	87.2	110.5	37.1	29.2	62.9	49.5
V011	M	28	158	62.2	24.9159	78	98	18.1	11.3	81.9	50.9
V012	F	36	161	55.3	21.3341	67.8	94	22	12.2	78	43.1
V013	M	22	176	67	21.6296	80.7	97.2	11.8	7.9	88.2	59.1
V014	F	26	163	59.5	22.3945	74.4	96.4	27.4	16.3	72.6	43.2
V015	M	36	178	68.9	21.746	80.3	93.8	15.3	10.5	84.7	58.4
V016	M	24	172	67.9	22.9516	79.5	97.4	14.1	9.6	85.9	58.3
V017	F	23	158	54.6	21.8715	64.1	92.5	21.6	11.8	78.4	42.8
V018	M	20	172	64.5	21.8023	71	99.5	18.2	11.7	81.8	52.8
V019	M	26	179	81.3	25.3737	86.8	104	20	16.3	80	65
V020	F	59	165	71.1	26.1157	88.5	109.5	39.1	27.8	60.9	43.3
V021	M	27	165	71.7	26.3361	86.9	101	21.9	15.7	78.1	56
V022	F	37	171	59.9	20.4849	75.8	100	26.3	15.7	73.7	44.2
V023	F	49	159	61.9	24.4848	80.2	92	35.6	22	64.4	39.9
V024	F	22	177	64.4	20.556	77.3	102.5	25.2	16.2	74.8	48.2
V025	F	23	154	52.2	22.0105	73.2	94.5	23.5	12.3	76.5	39.9
V026	F	30	159	53.6	21.2017	70.5	90	22.4	12	77.6	41.6
V027	F	27	156	52.9	21.7373	71	91	26.3	13.9	73.7	39
V028	F	23	164	71.9	26.7326	80.6	114.1	36.7	26.4	63.3	45.5
V029	M	47	169	60.2	21.0777	77.5	93	10	6	90	54.2
V030	F	32	163	55.8	21.0019	71	95.5	28.8	16.1	71.2	39.7
V031	M	23	179	77.2	24.0941	86	101	15	11.6	85	65.6
V034	F	19	160	61.7	24.1016	78.3	100.6	33.8	20.8	66.2	40.9
V035	F	32	163	67.8	25.5185	82.3	100	30.9	21	69.1	46.8
V036	F	19	168	58.6	20.7625	72.9	95.7	27.6	16.2	72.4	42.4
V037	F	19	159	58.9	23.2981	74.2	99.6	29.9	17.6	70.1	41.3
V038	F	19	164	55.9	20.7838	70.9	92	25.2	14.1	74.8	41.8
V040	F	21	169	66.6	23.3185	81.3	99	26.4	17.6	73.6	49
